# Supplementary material for: Aggressive B-cell non-Hodgkin lymphomas: a report of the lymphoma workshop of the 20th meeting of the European Association for Haematopathology
Source: Virchows Arch. 2023 Aug 2;484(1):15–29. doi: 10.1007/s00428-023-03579-6 (PMC10791773; doi:10.1007/s00428-023-03579-6)
Supplement: Supplementary file 2 — Supplementary file2 (XLSX 16 KB) [file 428_2023_3579_MOESM2_ESM.xlsx]

## Sheet: Sheet1
		Supplemental Table 1 - Submitted Cases and Panel Diagnosis
Section	Case#	Panel Diagnosis	Submitter
HGBCL with MYC and BCL2 and/or BCL6-R (DHL/THL)
	258	High grade B-cell lymphoma with MYC and BCL6 rearrangement*	Esther Garamvolgyi, Promed SA, Mary Fribourg
	260	High grade B-cell lymphoma with MYC and BCL2 and BCL6 rearrangement	Daniel Larson, Mayo Clinic
	305	High grade B-cell lymphoma with MYC and BCL6 rearrangement	Genevieve M. Crane, Weill Cornell Medicine
	657	High grade B-cell lymphoma with MYC and BCL2 rearrangement	Emma Rutten, Amsterdam UMC/VUMC
	697	High grade B-cell lymphoma with MYC and BCL2 rearrangement	Prabhjot Kaur, Dartmouth-Hitchcock Medical Center
	721	High grade B-cell lymphoma with MYC and BCL2 and BCL6 rearrangement, pseudo MYC::BCL6 and BCL2-R	Stefan Dojcinov, All Wales Lymphoma Panel
	734	High grade B-cell lymphoma with MYC and BCL2 rearrangement	German Ott, Robert-Bosch-Krankenhaus
	417	High grade B-cell lymphoma with MYC and BCL2 rearrangement	Lauren Smith, University of Michigan
	453	High grade B-cell lymphoma with MYC and BCL2 and BCL6 rearrangement	Luis Veloza, Centro de Investigacion Biomedica en Red de Cancer
	514	High grade B-cell lymphoma with MYC and BCL2 and BCL6 rearrangement	Julie Bruneau, Hopital Necker-Enfants Malades
	553	High grade B-cell lymphoma with MYC and BCL6 rearrangement	Karin Miller, Johns Hopkins
	685	High grade B-cell lymphoma with MYC and BCL2 and BCL6 rearrangement	Shiyong Li, MD Anderson Cancer Center
TdT+ B-cell Leuk/Lymph w/wo DHL/THL genetics
	634	HGBCL THL with TdT expression	Eric D. Hsi, Cleveland Clinic
	175	HGBCL DHL MYC/BCL2-R with TdT expression	Giovanni Insuasti-Beltran, Wake Forest University School of Medicine
	474	HGBCL DHL - with TdT expression	Thierry Jo Molina, Paris University
	690	HGBCL DHL MYC/BCL2-R with TdT expression	John Goodlad, NHS Greater Glasgow and Clyde
	738	HGBCL DHL MYC/BCL2-R withTdT expression	Francisco J. Llamas Gutierrez, CHU de Rennes
	788	HGBCL THL with TdTexpression	Giovanni Insuasti-Beltran, Wake Forest University School of Medicine
	245	HGBCL THL with TdT expression (Richter transformation, TdT+, EBV+, clonally related)	Wei Wang, MD Anderson Cancer Center
	578	HGBCL DHL MYC/BCL2-R with TdT expression	Shweta Bhavsar, University of Pittsburgh
	622	HGBCL DHL MYC/BCL6-R with TdT expression	Brenda Mai, University of Texas Health Science Center
	383	HGBCL DHL MYC/BCL2-R with TdT expression	Mark Evans, Brigham and Women's Hospital
	225	HGBCL DHL MYC/BCL2-R with TdT expression	Laura Brown, University of California, San Francisco
	290	B-lymphoblastic lymphoma (with MYC-R)	Robert B Lorsbbach, Cincinnati Children's Hospital
	234	B-lymphoblastic lymphoma (with MYC-R)	Won Sok Lee, University of Pennsylvania
	268	HGBCL nos (BCL2-R) with TdT expression	Pukhraz Basra, H. Lee Moffitt Cancer Center and Research Institute
	626	B-lymphoblastic leukemia	Brenda Mai, University of Texas Health Science Center
High grade B-cell lymphoma, NOS
	387	HGBL nos	Jayalakshmi P. Balakrishna, Ohio State University
	440	HGBL nos	Fang Liu, Sun Yat-sen University
	759	HGBL nos (MYC-R)	Luis Colomo, Hospital del Mar
	778	HGBCL nos (MYC-R)	Maria F Metrebian, Academia Nacional de Medicina
	794	HGBL nos (MYC-R)	Cleandrea Williams, USC Keck School of Medicine
	532	DLBCL, nos	Aysegul Uner, Duzen Laboratories
	595	Primary DLBCL of the CNS	Kristian Schafernak, Phoenix Children's Hospital
	363	DLBCL, nos	Carla S. Wilson, University of New Mexico Health Sciences Center
Large B-cell lymphoma with IRF4-R
	177	LBCL IRF4-R	Neslihan Kayraklioglu, University of California, San Francisco
	190	LBCL IRF4-R	Christos Masaoutis, Evangelismos Genreal Hospital of Athens
	223	LBCL IRF4-R	Ye Lin Hock, University Hospitals Birmingham NHS Foundation Trust
	378	LBCL IRF4-R (CCND1-R)	Leticia Quintanilla-Fend, University fo Tuebingen
	506	LBCL IRF4-R	Giorgio A. Croci, Foundation IRCCS Ca Granda Ospedale Maggiore Policlinico and University of Milan
	536	HGBCL nos	Elsa Poullot, Hopitaux universitaires Henri-Mondor
Burkitt Lymphoma (BL)
	184	Burkitt Lymphoma (BL)	Huang Q. Pathology Department; Cedars-Sinai Medical Center; Los Angeles, United State)
	331	Burkitt Lymphoma (BL)	Climent F. Pathology Department; Hospital Universitari de Bellvitge-IDIBELL; Barcelona; Spain
	510	Burkitt Lymphoma (BL) with 11q aberration	Fontaine J, et al. Pathology Department; Hospices Civils de Lyon, Pierre Bénite; France),
HG/LBCL-11q (Burkitt-like lymphoma with 11q aberration**)
	333	HG/LBCL-11q	Masaoutis Ch. Evangelismo General Hospital of Athens; Athens; Greece
	377	HG/LBCL-11q	Rymkiewicz G. Department of Pathology and Laboratory Diagnostics. Maria Sklodowska-Curie National Institute of Oncology, Warsaw, Poland.
	589	HG/LBCL-11q	Czader M. Pathology and Laboratory Medicine, Indiana University School of Medicine, Indianapolis, United States
	648	HG/LBCL-11q	Chen M. Pathology Department; UTSW Medical Center; Dallas; United States
	694	HGBL with MYC -R and 11q aberration	Húll KS. Pathology Department; Robert-Bosch-Krankenhaus, Stüttgart; Stüttgart, Germany
Pleomorphic/Blastoid Mantle Cell Lymphoma
	144	Pleomorphic/Blastoid Mantle Cell Lymphoma	Magno C . University of Pennsylvania; Philadelphia; United States
	258	HGBL with MYC-R and BCL6-R	Garamvölgyi E. University Hospital Basel; Basel, Switzerland
	449	Pleomorphic/Blastoid Mantle Cell Lymphoma	Bonometti A. University of Pavia; Pavia; Italy
	687	Relapsed cutaneous DLBCL-leg type	Kinney MC. Pathology and Laboratory Medicine; UTHSCSA; San Antonio; United States
	762	DLBCL of the CNS	Parrott AM and colleagues, Columbia University, New York
	785	Pleomorphic/Blastoid Mantle Cell Lymphoma	Leopold G. Cellular pathology, All Wales lymphoma panel, Swansea, United Kingdom
Miscellaneous cases, not discussed
	483	CNS DLBCL-nos	Rodriguez-Pinilla SM, Pathology Department. FJD, Madrid. Spain
	552	FL expressing EBV	Van Grurp J. Pathology, Memorial Sloan Kettering Cancer Center, New York, United States
	576	DLBCL-nos	Petrushevska GK. Institute of pathology, University Clinic of Hematology, Medical Faculty, UKIM, Skopje, Macedonia, The Former Yugoslav Republic
	720	DLBCL-nos	Frauenfeld LAS. Institute for Pathology and Neuropathology, Universitätsklinikum Tuebingen, Tuebingen, Germany
	736	DLBCL-nos intravascular/intrasinusoidal variant	Sander B. Laboratory Medicine, Karolinska Institutet, Stockholm, Sweden
	747	FL (" triple hit")	Martig D, S. Department of Laboratory Medicine and Pathology, Mayo Clinic, Rochester, United States
	376	FL with Hodgkin-like cells	Betancer I. Pathology Department. FJD, Spain. Madrid.
	425	FL with Hodgkin-like cells	Yabe M. Hematopathology, Memorial Sloan Kettering Cancer Center, New York, United States
* MYC and BCL6 rearranged cases are designated as DLBCL nos in WHO 5th ed. and HGBCL with MYC and BCL6-rearrangement in the ICC 2022.
** Burkitt like lymphoma with 11q aberration is HGBCL with 11q aberration in WHO 5th ed and Large B-cell lymphoma with 11q aberration in the ICC 2022. We assumed the term HG/LBCL-11q for these cases
