# Supplementary material for: Aggressive B-cell non-Hodgkin lymphomas: a report of the lymphoma workshop of the 20th meeting of the European Association for Haematopathology
Source: Virchows Arch. 2023 Aug 2;484(1):15–29. doi: 10.1007/s00428-023-03579-6 (PMC10791773; doi:10.1007/s00428-023-03579-6)
Supplement: Supplementary file 4 — Supplementary file4 (XLS 64 KB) [file 428_2023_3579_MOESM4_ESM.xls]

## Sheet: Hoja2
	Supplemental Table 3 - NGS results from selected cases performed by the panel
Case	NGS Result
LWYS-788	BCL2-F124L (32%, B), MYC-P75S (33%, VUS), MYD88-*160Rext*8=L265P (36%, P)
LWYS-578	EZH2-Y641F (36%, P), TP53-R248W (77%, P), BCL2-S51A (42%, B ), TNFAIP3-C521F (37%, VUS)
LWYS-290	NRAS-Q61K (39%, P))
LWYS-234	B2M-S48Wfs*8 (40%, P), ID3-M44Pfs*16 (18%, P), KMT2D-Y5216Lfs*18 (42%, P), KMT2D-V5180Gfs*63 (44%, P), MYC-P260A (42%, P), TP53-Y236C (93%, P), MYC-Y47H (41%,B), MYC-V34M (40%, B)
LWYS-175	EZH2-Y641N (48,5%, P), KMT2D-A1390G (41%, P), KMT2D-S4669* (43,6%, P), FOXO1-C23_T24delinsWI (44%, P), MEF2B-D83V (44%, P)
LWYS-738	CCND3-A208Cfs*? (37%, P), PAX5-G183R (42%, VUS), PIM1-V177L (39%, VUS)
	P_Probably pathogenic.
	B-Benign
	VUS_ Variable of unknown significance
	Number (%)_VAF _Variable allele frequency
